# Supplementary material for: CYP2D6 Genotyping for Optimization of Tamoxifen Therapy in Indonesian Women with ER+ Breast Cancer
Source: J Pers Med. 2025 Feb 28;15(3):93. doi: 10.3390/jpm15030093 (PMC11943653; doi:10.3390/jpm15030093)
Supplement: Supplementary file 1 [file jpm-15-00093-s001.zip]

Archive with 1 entries (1 files):
- jpm-3440057-supplementary.pdf
